# Supplementary material for: Small-scale irrigators’ intentions to adapt water use behaviour to climate variability in South Africa
Source: PLoS One. 2026 Jul 23;21(7):e0351125. doi: 10.1371/journal.pone.0351125 (PMC13395380; doi:10.1371/journal.pone.0351125)
Supplement: S1 File — (XLSX) [file pone.0351125.s002.xlsx]

## Sheet: Data Set
1. FARMER, FARM AND HOUSEHOLD CHARACTERISTICS (socio-economics)																			1. FARMER, FARM AND HOUSEHOLD CHARACTERISTICS (socio-economics)																			2. FARMER ATTITUDES						3. FARMER SUBJECTIVE NORMS
	1.1	1.2	1.3		1.4		1.5	1.6		1.7	1.8		1.9	1.10	1.11	1.12	1.13		1.14	1.15	1.16	1.17	1.18	1.19	1.20	1.21	1.22	1.23							1.24	1.25		2.1	2.2	2.3	2.4	2.5	2.6	3.1	3.2	3.3	3.4	3.5	3.6
	FCX2	FCX1	FCX4		FCX3		FCX5	FCX6		FCX7	FCY1		FCY2	FCY3	FCY4	FCY6				HC1	HC2	HC3	HC6	HC7	HC8	HC8												AB1	AB2	AB3	AB4	AB5	AB6	SN1	SN2	SN3	SN4	SN5	SN6
	Gender?	Age in years?	Higest level of education?	Specify	Do you have any off farm income (If yes, specify)?	Specify	How many years have you been farming?	Do you engage in any off-farm work?	Specify	Rate your knowledge level about climate change.	What is the ownership status of your land?	Specify	Is your farm located near modern medical facilities, populated areas, or markets?	How far is your farm from the nearest markets where you buy or sell agricultural products?	Do you have someone to take over your farm in the future (succession plan)?	Please select the category that best describes your farm based on its primary agricultural activities or specialization.	Specify the crops/livestock that you farm with.		Indicate the gender of the head of your household.	Indicate the age of the head of your household.	How many male members live in your household?	How many female members live in your household?	How many male members in your household are involved with agricultural activities on your farm?	How many female members in your household are involved with agricultural activities on your farm?	What is your monthly household on-farm income?	What is your monthly household off-farm income?	During which rural flex time slots do you irrigate on your farm?	Rank these challenges on your farm from 1 to 7							Describe the size of your farm in hectares.	The primary source of water used for irrigation?	Specify	Using water-saving tools (technologies) will enable me to use less water on my farm.	Water-saving tools (technologies) can improve irrigation for sustainable farming.	I support the implementation of water-saving rules (policies) to make sure farmers use water well and protect water resources in our community.	It is important to implement water-saving rules (policies) to save water and secure the future of farming in our area.	It is important to adjust my irrigation methods (drip, sprinkler, pivot, flood, etc.) for climate change to secure the future success of my farm.	It is easy for me to adjust how I irrigate my crops to deal with the effects of climate change	Important people like my family and friends think that using water-saving tools (technologies) is a smart way to use water more efficiently/wisely.	Important people like my family and friends would support my use of water-saving tools (technologies) for irrigation to save water.	I feel that many farmers in my community are getting encouragement from others to follow water-saving rules (policies).	I believe agricultural experts (extension officers) would support the implementation of water-saving rules (policies) for irrigation.	I feel important people in my community expect me to change how I use water to deal with climate change.	The opinions of important figures in my farming community may change how I use water because of climate change
Ques NR																	Maize	Other										Electricity	Loadshedding	Cost of water	Lack of Finance	Lack of access to land	Climate change	Water scarcity
1	1	39	2		2		5	2		3	3		2	6	1	1	Maize	Green beans, sweet potato	1	70	4	3	2	1	2	2	4	7	6	4	5	3	1	2	2	4		4	4	4	4	4	4	4	4	4	4	4	4
2	1	61	2		2		20	2		6	3		2	6	1	1	Maize	Sweet potato	1	61	3	3	2	1	6	2	3	7	6	1	4	5	2	3	1.5	4		4	4	4	4	4	4	5	5	5	5	4	4
3	2	60	2		2		30	2		6	3		2	6	2	1	Maize	Ground nuts	2	60	3	3	2	1	6	2	3	7	6	1	3	2	4	5	1.3	4		4	4	4	4	4	4	4	4	4	4	5	5
4	1	71	2		2		19	2		1	3		2	6	1	1	Maize	Sweet potato,tomatoes	1	71	4	2	3	1	6	2	1	7	6	1	3	2	4	5	2	4		4	4	4	4	4	5	5	5	5	5	4	4
5	1	63	2		2		23	2		4	3		1	3	2	1	Maize	Green beans, soybean	1	63	2	2	1	1	4	2	2	6	7	5	4	3	1	2	1.2	4		4	5	4	4	4	4	4	3	4	4	4	4
6	1	56	2		2		20	2		5	3		1	6	1	1	Maize	Green beans, vegtables	1	36	2	2	1	1	4	2	3	7	6	1	5	3	2	4	1.3	4		4	4	4	4	4	4	4	5	4	4	4	4
7	1	36	3		2		5	2		5	3		2	6	1	1	Maize	Cabbage, green beans	1	59	2	4	1	2	4	2	3	4	6	5	2	3	1	4	1.2	4		4	4	5	4	4	4	4	4	4	4	4	4
8	1	38	2		2		7	2		5	3		2	6	1	1	Maize	Sweet potato, green bean, soybean	1	38	3	2	1	1	3	2	2	7	6	5	2	4	1	3	1.5	4		4	5	5	5	4	5	4	5	4	4	4	4
9	1	49	1		2		24	2		4	3		2	2	1	1	Maize	Sweet potato, butternut	1	49	4	3	2	1	2	1	2	7	6	5	4	3	1	2	1	4		4	4	2	2	4	4	4	4	4	5	3	4
10	2	44	3		2		6	2		4	3		2	6	1	1	Maize	Sugar beans, green beans	1	79	3	2	2	1	3	2	4	6	7	3	5	2	4	1	1.2	4		4	5	4	5	4	5	3	4	5	4	4	4
11	2	59	2		2		6	2		2	3		2	4	1	1	Maize	Sweet potato, butternut	2	59	1	3	1	2	4	2	2	7	6	2	1	4	3	5	1.2	4		4	4	5	4	4	4	4	4	5	4	4	4
12	2	45	2		2		4	2		4	3		2	6	1	3	Maize	Sweet potato, chicken	1	68	3	2	1	1	3	1	1	6	7	3	1	5	2	4	1	4		4	5	4	5	4	5	5	5	5	5	5	5
13	2	51	2		2		8	2		5	3		2	6	1	1	Maize	Sweet potato, butternut	2	51	4	3	3	2	6	2	4	7	6	1	2	4	3	5	1.3	4		4	4	4	4	5	5	4	4	4	5	4	4
14	1	56	2		2		14	2		6	3		2	5	1	1	Maize	Watermelon, butternut	1	56	2	1	1	1	5	2	4	7	6	3	1	4	2	5	1	4		4	4	4	4	5	5	4	4	5	5	5	5
15	2	58	2		1	Teacher	20	2		5	3		2	6	1	1	Maize	Watermelon, butternut	2	58	2	3	1	2	6	2	4	7	6	1	2	5	4	3	2	4		4	4	4	4	4	4	5	5	4	4	4	5
16	2	50	2		2		10	2		4	3		1	6	1	1	Maize	Sweet potato, green bean	1	50	2	3	1	1	6	6	3	7	6	1	3	4	2	5	1.3	4		4	5	4	4	4	4	4	5	4	4	5	5
17	1	38	2		2		4	2		3	3		2	6	1	1	Maize	beans, nuts, potatoes	2	75	2	2	0	2	4	4	4	7	6	4	1	2	3	5	1.5	4		5	5	5	5	5	5	4	5	4	5	4	5
18	1	70	2		2		30	1	Not given	5	3		2	6	1	1	Maize	Green peper, sweet potato	1	70	1	1	2	0	6	2	4	7	6	2	1	3	5	4	1	4		5	5	4	4	4	4	4	4	4	5	4	4
19	2	55	2		2		7	2		3	3		2	6	1	1	Maize	Sweet potato	1	55	6	4	3	2	2	1	1	6	7	5	4	3	1	2	1	4		4	4	4	4	4	4	4	4	4	4	4	4
20	2	53	1		2		10	2		2	1		2	6	1	1	Maize		2	53	2	4	0	0	1	1	2	7	6	5	4	3	1	2	1	4		1	1	1	3	2	5	4	4	4	4	4	4
21	1	41	2		2		4	2		5	3		2	6	1	1	Maize	Vegtables, green beans	1	62	2	1	1	0	4	2	4	7	6	5	4	3	1	2	1.2	4		4	5	4	4	4	5	5	4	3	4	4	4
22	1	57	3		2		12	2		5	3		1	6	1	1	Maize	Sweet potato, green beans, sugar beans	1	57	3	3	1	1	3	2	3	7	6	1	3	5	2	4	1.2	4		3	3	5	3	3	3	4	3	4	4	4	3
23	1	62	2		2		16	2		5	3		1	2	1	1	Maize	Cabbage, chillies	1	62	4	2	1	1	3	2	2	7	6	4	2	1	3	5	1.2	4		4	4	4	4	4	5	4	4	4	4	4	4
24	2	69	2		2		30	2		2	3		2	4	1	1	Maize	Sweet potato, butternut	2	69	1	0	0	1	5	2	2	6	7	2	1	4	3	5	1.3	4		4	4	4	4	4	4	4	4	5	5	4	4
25	2	56	2		2		30	2		5	3		2	6	2	1	Maize	Groundnut, sweet potatoes	1	57	2	9	1	4	5	6	3	7	6	4	2	3	1	5	1.2	4		4	4	4	4	4	4	4	3	4	5	4	4
26	2	53	2		2		15	2		4	3		2	6	1	1	Maize	Cabbage, sugar beans, sweet potatoes	2	53	0	2	2	2	6	6	3	7	6	5	3	2	4	1	1.5	4		5	4	4	5	5	5	4	5	5	5	4	4
27	2	65	2		2		20	2		4	3		2	6	1	1	Maize	Sweet potatoes, beans, vegtables, ground nuts	2	65	0	2	0	1	5	6	2	7	6	5	2	1	3	4	1	4		4	5	4	4	4	4	4	5	4	4	4	4
28	1	72	1		2		5	2		4	3		2	2	2	1	Maize	Sweet potatoes	1	69	2	3	1	1	5	2	2	7	6	3	5	2	4	1	1	4		4	5	4	5	4	5	4	4	4	3	4	4
29	1	48	2		2		9	2		6	3		2	6	1	1	Maize	Sweet potatoes, green beans	1	48	2	2	2	1	6	1	4	7	6	1	3	2	5	4	1.2	4		5	5	5	4	4	5	4	4	4	4	5	5
30	1	61	2		2		15	2		5	3		1	6	1	1	Maize	Sweet potatoes, chillies, cabbage	1	61	3	2	2	1	4	2	3	7	6	2	1	4	3	5	1.2	4		4	4	4	3	4	4	4	4	4	4	4	4
31	2	47	2		2		15	2		3	3		2	6	1	1	Maize	Sweet potatoes, nuts	2	47	2	1	0	1	4	4	1	7	6	5	4	3	1	2	2	4		5	4	5	4	4	4	4	4	5	5	4	4
32	1	67	1		2		30	2		3	3		2	6	1	3	Maize	Beans, goats	1	67	4	2	1	0	2	4	4	7	6	2	3	4	5	1	1.3	4		4	5	5	4	5	4	4	5	4	5	4	5
33	1	63	2		2		20	2		5	3		2	4	1	1	Maize	sweet potatoes, groundnut	1	63	4	0	2	0	3	3	3	7	6	3	2	5	4	1	1	4		4	4	5	5	5	4	3	4	4	4	4	4
34	2	62	2		1		20	2		4	3		2	6	2	1	Maize	Sweet potato, green beans	2	62	4	2	2	1	5	6	3	7	6	1	4	3	2	5	1.5	4		5	5	4	5	5	5	4	5	4	4	4	5
35	1	58	2		2		16	2		4	3		2	6	2	1	Maize	Sweet potato, butternut, green bean, soybean, chillies	1	56	2	2	1	1	5	6	2	7	6	5	3	1	4	2	1.5	4		4	4	4	5	4	4	4	4	4	4	5	4
36	1	58	2		2		15	2		4	3		2	6	2	1	Maize	Cabbage,green bean	1	58	4	2	2	1	6	6	3	7	6	1	4	3	2	5	1.2	4		4	5	4	4	4	5	4	5	4	4	4	5
37	2	55	2		6		2	4		3	3		2	6	1	1	Maize	Sweet potato, sugar bean	1	56	3	2	2	1	5	6	3	7	6	3	2	5	1	4	1.5	4		4	5	4	4	5	4	4	5	3	4	4	4
38	2	49	2		2		5	2		4	3		2	6	1	1	Maize	Green bean, cabbage, sweet potato	1	56	2	2	1	1	6	6	3	7	6	1	4	3	2	5	1.2	4		3	3	4	5	4	4	4	5	4	3	3	3
39	1	55	2		2		15	2		6	3		2	5	1	1	Maize	Sweet potato	1	55	2	1	1	1	6	2	4	7	6	1	2	5	4	3	1.2	4		4	4	4	4	4	5	4	4	4	5	5	5
40	1	42	4		1		5	1		4	3		2	6	1	1	Maize	Beans, nuts	1	64	2	4	1	2	5	6	3	6	7	4	2	1	3	5	1	4		5	4	4	5	5	5	5	5	5	5	5	5
41	2	34	2		2		4	2		5	3		1	6	1	1	Maize	Groundnut, sweet potatoes, green beans, sugar beans	1	41	4	2	1	1	3	4	3	7	6	5	3	2	1	4	1.3	4		5	4	4	5	5	5	4	4	4	5	3	4
42	1	23	2		2		5	2		5	3		2	3	1	1	Maize	Vegtables, sweet potato	1	53	1	1	1	0	6	2	4	7	6	2	1	4	3	5	1.2	4		5	5	5	4	4	4	4	4	4	3	4	4
43	1	40	4		2		2	2		5	3		2	2	2	1	Maize		1	40	3	2	1	1	6	2	2	6	5	4	3	2	1	7	1	4		4	5	4	4	4	4	4	4	3	4	4	4
44	2	77	1		2		50	2		5	3		2	6	1	1	Maize	Sweet potato, nuts	2	77	1	3	1	0	1	1	3	7	6	5	4	3	1	2	1	4		4	4	4	4	4	4	4	4	4	4	5	5
45	1	56	2		2		25	2		4	3		2	3	1	1	Maize	Green beans, soybeans, sweet potato	1	56	3	1	1	1	4	1	2	6	7	4	2	3	5	1	1.2	4		5	4	5	5	5	5	4	5	4	4	4	4
46	1	48	3		2		15	1	IT technician	4	3		1	6	1	1	Maize	Green bean, groundnuts, sweet potatoes	1	48	3	3	2	1	4	1	2	6	7	5	4	3	1	2	1.2	4		4	5	5	5	4	5	4	5	4	4	4	4
47	1	42	2		2		4	2		4	3		2	6	1	1	Maize	Vegtables, nuts	1	78	2	3	1	1	3	2	3	7	6	2	5	3	1	4	1.2	4		4	5	4	5	4	4	3	4	4	5	4	4
48	2	43	2		2		7	2		6	3		2	6	1	1	Maize	Green beans, ground nuts	2	78	4	3	2	1	2	1	3	6	7	3	5	2	4	1	1.2	4		4	5	4	5	4	5	3	3	4	5	5	4
49	1	45	2		2		5	2		4	3		2	6	1	1	Maize	Green beans, ground nuts	2	75	2	2	1	1	3	2	2	7	6	3	5	2	4	1	1.2	4		4	5	4	5	4	5	4	4	3	5	5	5
50	1	47	2		2		3	2		5	3		2	6	1	1	Maize	Green beans, sugar beans	1	78	5	3	2	1	3	2	4	6	7	4	2	1	3	5	1.2	4		4	5	4	5	4	5	5	5	4	4	4	4
51	1	40	2		2		3	2		4	3		2	6	1	1	Maize	Green beans, sugar beans	2	66	3	2	2	0	4	2	1	6	7	5	3	4	2	1	1.2	4		4	5	4	5	4	5	3	4	5	4	4	5
52	2	45	2		2		5	2		5	3		2	6	1	1	Maize	sweet potatoes	1	70	4	4	1	2	4	2	3	7	6	4	1	5	2	3	1.2	4		4	5	4	5	4	5	4	3	3	4	4	4
53	2	58	2		2		13	2		4	3		1	4	1	1	Maize	green beans, chillies	1	58	4	2	2	1	3	1	3	7	6	1	4	3	2	5	1.2	4		4	4	5	4	4	4	4	4	4	4	4	4
54	1	43	2		2		7	2		4	3		2	6	1	1	Maize	Chillies, ground nuts	1	77	2	3	1	1	2	1	4	7	6	5	4	3	1	2	1	4		4	4	4	4	4	4	4	4	4	4	4	4
55	2	65	1		2		15	2		3	3		2	6	1	1	Maize	nuts, beans	1	70	7	4	2	1	2	1	3	7	6	4	2	3	1	5	1.2	4		5	4	5	4	5	4	4	4	4	4	4	4
56	2	44	4		2		6	2		4	3		2	6	1	1	Maize	chillies,beans	1	71	3	2	1	1	2	3	3	6	7	3	4	2	1	4	1.2	4		4	5	4	5	4	5	5	5	5	5	5	5
57	2	54	2		2		8	2		4	3		2	6	1	2	Maize	cattle, beans, chillie	1	58	3	2	1	0	3	2	3	7	6	4	3	5	2	1	1.2	4		5	4	4	5	4	5	5	5	5	5	5	5
58	2	29	2		2		15	2		4	3		2	6	1	3	Maize	pig,chicken,chillies	1	42	1	3	0	1	2	1	1	7	6	5	4	3	1	2	1	4		4	4	4	4	4	4	4	4	4	5	5	4
59	1	38	2		2		8	2		4	3		1	5	1	1	Maize	sweet potatoes, groundnut	2	62	3	5	2	2	6	3	2	7	6	5	2	1	3	4	1.2	4		4	4	4	4	4	4	4	4	5	5	5	5
60	1	69	3		1	education	7	2		4	3		2	6	2	1	Maize	sweet potatoe	1	69	2	1	0	2	4	1	2	6	5	2	4	3	3	2	1	4		4	4	5	4	4	4	3	4	5	4	4	4
61	1	46	2		2		10	2		5	3		2	6	1	1	Maize	sweet potatoo, sugarbeans	1	46	4	2	2	1	3	6	3	7	6	4	3	1	2	5	1.5	4		4	5	4	4	5	4	5	4	4	5	4	4
62	1	39	2		2		4	2		4	3		2	6	1	1	Maize	chillies,sugar,beans	2	67	6	4	2	1	3	2	3	7	6	4	5	1	3	2	1.2	4		4	5	4	5	4	4	5	4	5	4	4	5
63	2	62	2		2		35	2		5	3		2	6	1	3	Maize	chickens,cabbage,vegetable	1	69	1	1	1	1	1	1	1	7	6	5	4	3	1	2	1	4		4	4	4	4	5	5	5	5	5	5	5	4
64	1	49	1		2		12	2		5	3		1	6	2	1	Maize	sweet potato, green beans	1	49	2	3	1	1	6	6	3	7	6	3	1	4	2	5	1.2	4		5	4	5	5	4	4	4	4	5	4	4	4
65	2	67	1		2		21	2		4	3		2	6	2	1	Maize	sweet potato, butternut	1	69	3	2	2	1	5	6	3	5	7	6	3	1	2	4	1.3	4		4	4	4	5	4	4	5	4	5	4	4	4
66	1	62	2		2		26	2		5	3		2	5	1	1	Maize	ground nut, sweet potato	1	62	1	1	1	1	3	3	3	7	6	5	1	3	2	4	1.5	4		5	4	4	4	5	3	5	5	4	4	4	4
67	1	52	2		2		10	2		5	3		2	6	1	1	Maize	nuts, chillies,beans	1	75	4	2	2	1	3	2	1	7	6	5	4	3	1	2	1.2	4		4	5	5	4	4	4	4	4	4	4	4	4
68	2	42	2		2		14	2		5	3		2	6	1	1	Maize	Sugarbeans,greenbeans	1	64	2	4	1	2	6	2	2	7	6	4	2	3	1	5	1.5	4		4	5	4	4	5	5	4	4	4	5	4	4
69	1	62	2		2		12	2		4	3		1	6	1	1	Maize	cabbage,chillies,vegetables	1	62	3	3	2	1	6	6	3	7	6	3	4	5	1	2	1.5	4		5	5	4	5	4	4	5	5	4	3	5	5
70	2	48	4		2		8	2		5	3		2	4	1	1	Maize	Sweet potato, ground nuts	2	48	2	4	1	1	2	2	4	7	6	5	1	4	2	3	1.2	4		4	5	4	4	4	4	5	5	4	4	4	4
71	1	47	2		2		12	2		4	3		2	6	1	1	Maize	Chillies,Cabbage	2	59	2	3	1	2	4	2	3	7	6	3	1	4	2	5	1.2	4		4	4	5	4	4	4	4	4	4	4	4	4
72	1	50	2		2		8	2		4	3		2	6	1	1	Maize	ground nuts, green beans, chillies	1	80	5	3	2	1	3	2	1	6	7	5	2	3	4	1	1.2	4		4	5	4	5	4	5	4	4	5	5	5	5
73	2	63	1		2		21	2		4	3		1	6	1	1	Maize	sugarbeans,chillies	1	63	3	4	1	1	3	1	3	7	6	5	1	2	3	4	1.5	4		4	4	4	4	4	4	4	4	5	4	4	4
74	2	49	3		2		7	2		5	3		2	6	1	1	Maize	Sweet potato, groun nuts	1	75	3	2	1	1	3	2	3	6	7	4	2	1	3	5	1.2	4		4	5	4	5	4	4	4	5	4	5	4	4
75	1	61	2		2		13	2		5	3		1	6	1	1	Maize	green beans, sugarbeans	1	61	3	3	2	2	4	3	3	7	6	1	4	3	2	5	1.5	4		4	4	4	4	5	4	4	4	4	4	4	4
76	1	74	1		2		20	2		5	3		2	6	1	1	Maize	Chillies,beans,paper	1	74	6	4	2	1	2	1	3	7	6	4	5	1	3	2	1.2	4		4	5	4	5	4	5	5	5	5	5	5	5
77	2	47	2		2		6	2		4	3		2	6	1	1	Maize	green beans,sugarbeans	1	65	3	4	1	2	4	2	2	7	6	5	4	3	1	2	1.2	4		4	4	5	4	5	4	4	5	4	4	4	4
78	1	42	2		2		5	2		5	3		2	6	1	1	Maize	sugarbeans,cabbage	1	60	3	3	1	2	3	2	3	7	6	2	4	1	3	5	1.2	4		4	4	5	4	4	4	4	4	5	4	4	4
79	1	48	2		2		8	2		4	3		2	6	1	1	Maize	greenebans,sugerbeans,vegetable	1	64	5	2	3	1	6	3	3	7	6	1	5	3	2	4	1.5	4		4	4	3	4	4	3	5	4	4	4	4	4
80	2	74	1		2		15	2		5	3		2	6	1	1	Maize	Chillies,nuts,beans	2	74	4	3	2	1	2	2	3	7	6	5	2	1	3	4	1.2	4		4	5	5	4	5	4	3	4	3	3	4	4
81	1	50	2		2		9	2		4	3		2	6	1	1	Maize	vegetable,nuts,sweet potato	1	80	3	2	1	1	3	2	3	6	7	3	2	4	1	5	1	4		4	5	4	5	4	5	5	5	5	5	5	5
82	1	45	2		2		6	2		4	3		2	6	1	1	Maize	beans, potatoes,chillies	1	74	6	4	2	2	3	2	1	6	7	3	5	1	2	4	1	4		4	4	5	4	5	5	5	5	5	5	5	5
83	2	51	2		2		16	2		4	3		2	6	2	1	Maize	sweet potato,cabbage,green beans	2	55	3	2	1	1	5	6	3	7	6	1	5	3	2	4	1.5	4		4	4	3	4	4	4	4	5	3	4	4	4
84	1	50	3		2		6	2		4	3		2	6	1	1	Maize	chillies,beans	1	81	5	3	2	2	3	1	3	6	7	1	4	2	5	3	1	4		4	5	4	5	4	5	5	5	5	5	5	5
85	1	46	2		2		8	2		4	3		2	6	1	1	Maize	tomatoes,sweet potatoes	1	74	2	1	3	1	2	1	2	6	7	4	3	2	5	1	1	4		4	5	4	4	5	4	5	5	5	5	5	5
86	1	39	2		2		4	2		5	3		2	6	1	1	Maize	beans,nuts,chillies,butternuts	2	81	1	2	1	1	2	1	4	6	7	4	2	1	5	3	1	4		5	4	5	4	5	4	4	4	4	4	4	4
87	1	76	2		2		3	2		4	3		2	6	1	1	Maize	beans,chillie	1	85	2	1	2	2	4	2	4	6	7	5	2	1	3	4	1	4		4	4	5	5	4	4	5	5	5	5	5	5
88	1	53	2		2		6	2		5	3		2	6	1	1	Maize	nuts,beans	1	59	0	2	3	1	4	1	4	7	6	4	1	3	2	5	1	4		4	5	4	5	4	5	5	5	5	5	5	5
89	1	49	2		2		4	2		4	3		2	6	1	1	Maize	cabbage,chillies,vegetables	1	84	5	3	2	2	3	1	3	7	6	5	4	3	1	2	1	4		5	4	5	4	4	4	5	5	5	5	5	5
90	1	31	4		2		1	2		5	3		2	2	2	1	Maize		1	35	4	3	2	1	6	2	2	6	5	4	3	2	1	1	1	4		4	4	3	4	4	4	4	3	2	4	4	4
91	1	62	2		2		15	2		4	3		2	6	1	1	Maize	soybeans,greeenbeans,weet potato,chillies	1	62	4	2	2	1	4	6	3	7	6	5	3	1	2	4	1.2	4		4	4	5	4	4	4	4	5	4	4	5	4
92	1	50	4		2		1	2		2	3		2	2	2	1	Maize		1	40	4	3	2	1	6	2	2	7	6	5	4	3	3	2	2	4		4	4	3	4	4	4	4	4	5	5	4	4
93	1	42	4		2		1	2		2	3		2	2	2	1	Maize		1	42	4	3	2	1	6	2	2	6	5	4	3	2	1	2	1	4		4	4	5	5	4	4	4	4	3	4	4	4
94	2	47	2		2		9	2		6	3		2	5	1	1	Maize	sweet potato	2	47	4	3	2	1	6	1	3	7	6	1	5	2	4	3	1.2	4		4	4	4	4	5	5	4	4	4	4	4	4
95	2	57	2		2		6	2		4	3		1	6	1	1	Maize	sweet potato,greenbeans,chillies	1	65	4	4	2	2	6	3	2	7	6	5	1	2	4	2	1.3	4		3	3	4	4	4	4	4	4	4	4	4	4
96	2	42	2		2		6	2		4	3		2	6	1	1	Maize	greenebans,cabbage	1	50	2	4	1	2	5	6	3	7	6	4	5	3	1	2	1.2	4		4	3	4	4	5	4	4	4	4	4	5	4
97	1	56	2		2		20	2		5	3		2	5	1	1	Maize	ground nuts, niight shade	1	56	2	1	1	1	2	2	3	7	6	3	1	2	4	5	1	4		4	5	4	4	4	4	3	5	4	4	4	4
98	1	59	1		2		15	2		4	3		2	6	1	1	Maize	sweet potatoes, butternut,chillies,greenbeans	1	59	4	2	2	1	6	2	2	7	6	4	3	2	1	5	1.3	4		4	5	4	4	4	4	4	4	4	4	4	4
99	2	55	2		2		12	2		5	3		1	6	2	1	Maize	cabbage,chillies,vegetables	1	66	3	3	1	2	3	2	3	7	6	1	3	4	5	2	1.2	4		4	4	4	5	4	4	4	4	4	5	4	4
100	2	38	2		2		5	2		5	3		2	6	1	1	Maize	groundnut,soybeans,sweet ptoato	1	56	2	4	1	2	4	2	3	7	6	2	5	1	4	3	1.5	4		4	5	5	4	4	4	4	3	5	5	5	4
101	1	69	2		2		18	2		4	3		2	6	1	1	Maize	ground nuts, citrus	1	69	3	2	2	1	6	2	4	7	6	1	3	2	4	5	2	4		5	5	5	4	4	4	4	4	4	4	4	4
102	1	49	2		2		15	2		2	1		2	2	1	3	Maize	goats, chicken	1	49	3	3	0	1	2	1	2	6	7	4	5	3	2	1	1	4		4	4	5	5	4	5	5	5	5	4	4	4
103	1	55	2		2		15	1		1	3		2	6	1	1	Maize		2	83	2	1	3	2	2	1	4	6	7	3	5	1	2	4	1.2	4		4	5	4	4	4	4	4	4	4	4	4	4
104	2	60	1		2		7	2		2	3		2	2	2	1	Maize	sweet potato	2	60	2	3	1	1	3	2	2	7	6	4	5	1	3	2	1	3		4	4	5	5	4	4	4	4	5	4	4	4
105	2	64	1		2		16	2		4	3		2	6	2	1	Maize	chillies, nuts	1	71	4	3	1	1	2	2	3	6	7	4	5	2	3	1	1.2	4		4	5	4	4	5	5	5	5	5	5	5	5
106	2	50	2		2		10	2		3	2		2	6	1	3	Maize	chicken	1	72	5	3	2	1	1	2	1	7	6	4	3	5	2	1	1.2	4		4	5	4	5	4	5	4	3	4	4	5	4
107	2	60	2		2		6	2		2	1		2	2	2	1	Maize	sweet potato	2	60	2	1	1	1	3	2	2	7	6	4	3	5	2	1	1	4		4	4	5	5	4	4	4	4	5	5	4	4
108	2	28	7	HA clothing production	2		8	3		3	3		2	6	1	3	Maize	goats	2	62	1	2	3	2	3	1	4	6	7	5	3	4	1	2	1.2	4		4	4	4	4	4	4	4	4	4	4	4	4
109	1	44	2		2		7	2		5	3		2	5	1	1	Maize	ground nuts, green peper	1	44	2	2	2	1	6	4	3	7	6	1	3	2	4	5	1.2	4		4	4	5	5	4	4	4	4	5	5	5	4
110	2	53	2		2		11	2		3	3		2	5	1	1	Maize	sweet potato, green pepper	2	53	1	1	0	0	6	2	1	7	6	5	4	2	3	1	1.3	4		5	5	5	5	5	5	4	4	5	5	5	4
111	2	51	2		2		11	2		5	3		2	6	1	1	Maize	sweet potato, cabbage	2	51	3	4	2	2	6	3	3	7	6	1	3	2	4	5	1.2	4		4	4	5	4	4	4	4	4	4	5	5	5
112	1	49	4		1	Contractor	12	1	Contractor	5	3		1	6	1	1	Maize	sweet potato, cabbage, green beans, soybeans	1	49	5	2	2	1	5	4	3	7	6	2	1	3	4	5	1.3	4		4	4	5	4	5	5	4	4	5	4	4	4
113	2	51	2		2		10	2		5	3		2	6	2	1	Maize	Green beans, sweet potato	1	65	2	2	1	1	3	3	3	7	6	2	5	1	4	3	1.5	4		4	5	3	4	4	4	4	5	5	4	5	5
114	2	53	2		2		20	2		5	1		2	4	1	1	Maize	ground nuts, sweet potato	2	53	2	2	1	1	4	2	4	7	6	3	2	4	5	1	1.5	4		3	4	4	4	4	4	5	4	4	4	4	4
115	2	24	4		2		2	2		3	3		2	6	1	1	Maize	beans, nuts, sweet potato	2	62	1	1	0	0	2	1	4	7	6	2	1	4	3	5	1.3	4		3	4	5	4	4	4	4	5	4	5	4	5
116	1	32	4		2		11	1	Auditing	3	2		2	6	1	1	Maize	sweet potatoes, beans, chillies	2	68	5	2	4	2	5	5	3	7	6	2	4	3	5	1	1	4		5	5	5	5	5	5	4	5	5	4	5	4
117	2	53	2		2		13	2		4	3		1	6	1	1	Maize	sweet potatoes, green beans, soybean	1	58	4	2	2	1	3	3	3	7	6	3	1	5	2	4	1.5	4		4	5	3	4	4	4	4	5	4	4	5	4
118	1	58	2		1		22	2		4	1		2	1	1	1	Maize	ground nuts	1	58	2	3	1	1	3	2	4	6	7	4	5	3	1	2	1.2	4		4	4	4	4	4	4	4	4	4	4	4	4
119	2	40	2		2		3	2		5	3		2	6	1	1	Maize	ground nuts,chillies	1	71	4	2	2	1	3	2	3	6	7	2	5	3	4	1	1.2	4		4	5	4	5	4	5	5	5	4	4	5	5
120	1	72	2		2		14	2		2	3		2	6	1	1	Maize	sweet potatoes,beans	1	72	4	3	2	1	3	1	3	6	7	4	5	3	2	1	1.2	4		4	5	4	4	5	4	4	4	5	5	4	4
121	1	56	2		2		21	2		5	3		2	4	1	1	Maize	sweet potato	1	56	1	2	1	0	4	2	4	7	6	2	3	1	4	5	1.8	4		4	5	5	4	4	4	5	4	4	5	4	4
122	1	72	2		2		40	2		5	3		2	5	1	1	Maize	ground nuts	1	72	2	3	1	2	5	2	4	7	6	1	2	4	3	5	1	4		5	4	4	4	4	5	3	4	4	4	4	5
123	1	47	3		2		4	2		4	3		2	6	1	1	Maize	beans, nuts	1	76	4	2	2	3	2	1	1	7	6	3	4	5	1	2	1	4		4	5	4	5	4	4	5	5	5	5	5	5
124	1	48	2		2		3	2		4	3		2	6	1	1	Maize	cabbage, sweet potato	1	84	2	2	0	2	2	1	3	7	5	6	4	2	1	3	1	4		4	5	4	5	4	4	4	4	4	4	4	4
125	1	39	2		2		3	2		4	3		2	6	1	1	Maize	chillies, beans, cabbage	2	78	2	1	1	2	2	1	3	6	7	1	3	6	4	2	1	4		4	5	4	5	4	5	4	4	4	4	4	4
126	2	58	3		2		6	2		4	3		2	6	2	1	Maize		2	58	2	3	0	2	6	2	2	6	5	4	4	3	2	1	1	3		4	5	4	5	4	4	4	4	4	4	4	4
127	1	60	2		2		28	2		5	3		2	6	1	1	Maize	sweet potato, butternut	1	60	2	2	1	0	6	2	4	6	7	4	1	2	3	5	1.2	4		5	5	5	5	5	5	4	5	4	4	4	4
128	2	58	2		2		12	2		5	3		2	6	1	1	Maize	groundnut, green pepper	2	58	2	3	2	2	6	3	3	7	6	3	1	2	4	5	1.3	4		4	4	5	5	5	5	4	4	4	5	5	4
129	2	54	2		2		12	2		5	3		2	5	1	1	Maize	sweet potato, butternut	2	54	2	1	1	1	6	2	3	7	6	1	4	2	3	5	1	4		5	4	4	4	4	4	5	4	5	5	5	5
130	2	28	2		2		5	2		5	3		1	6	1	1	Maize	Sweet potatoes, chillies	1	29	2	2	1	1	3	4	2	7	6	2	5	4	1	3	1.5	4		4	5	5	5	4	4	4	5	4	4	4	4
131	1	51	2		2		5	2		4	3		2	6	1	1	Maize	beans,chillies, cabbage	1	82	1	3	0	0	2	1	4	6	7	5	2	1	3	4	1	4		4	5	4	5	4	5	4	4	4	4	4	4
132	1	61	2		2		30	2		5	3		2	5	1	1	Maize	sweet potato	1	61	2	1	1	1	5	2	3	7	6	1	3	2	4	5	1.2	4		4	4	4	5	5	5	5	5	4	4	4	4
133	2	37	2		2		10	2		1	3		2	1	1	1	Maize	ground nuts, sweet potato	2	37	5	2	3	2	1	1	4	7	6	4	3	5	1	2	1.2	4		4	4	4	4	4	4	4	4	4	4	4	4
134	1	103	1		2		45	2		1	1		2	1	1	1	Maize	potatoes, beans	1	103	1	4	3	1	2	2	4	7	6	4	2	3	1	5	1	4		4	4	4	4	4	4	4	4	4	4	4	4
135	1	40	2		2		5	2		5	3		2	6	1	1	Maize	sugar beans, chillies	2	71	2	1	1	0	3	2	1	7	6	3	5	2	1	4	1.2	4		4	5	4	5	4	5	5	4	5	4	5	4
136	2	59	2		1	grant (old age)	15	2		4	3		1	4	1	1	Maize	sugar beans, cabbage	1	62	5	3	2	1	4	2	3	7	6	4	1	2	3	5	1.3	4		5	5	5	4	5	5	4	4	4	4	4	4
137	1	52	2		2		8	2		5	3		2	6	1	1	Maize	chillies, ground nuts, sweet potato	2	78	4	2	2	1	4	2	3	6	7	4	1	2	5	3	1.2	4		4	5	4	5	4	5	4	5	4	5	4	5
138	1	53	2		2		4	2		4	3		1	5	1	1	Maize	green beans, cabbage	1	53	2	2	1	1	4	3	3	7	6	3	1	4	2	5	1.2	4		4	5	5	5	5	4	4	4	5	5	5	5
139	2	66	2		2		18	2		5	3		2	6	1	1	Maize	ground nut, sweet potato	2	66	4	2	2	2	6	2	4	7	6	1	3	2	4	5	1.5	4		4	4	4	4	5	5	4	4	4	4	5	5
140	2	66	1		2		7	2		5	3		2	6	1	1	Maize	chillies, sugar beans	1	77	2.81644	2.5863	1.40548	1.29945	4.13115	2.27671	2.53425	6	7	5	3	4	2	1	1.2	4		4	5	4	5	4	5	4	4	3	3	4	4
141	1	51	2		2		11	2		6	3		2	6	1	1	Maize	sugar beans, sweet potato	1	51	4	3	2	2	6	2	3	7	6	2	1	4	3	5	1.3	4		4	4	4	4	4	4	4	5	5	5	5	5
142	2	53	2		2		11	2		6	3		2	6	1	1	Maize	sweet potato	2	53	3	4	2	3	6	2	3	7	6	1	5	2	3	4	1.2	4		4	4	4	4	4	5	4	4	4	5	5	5
143	1	38	3		2		2	2		3	3		2	2	2	1	Maize		1	38	4	3	1	1	6	2	2	6	5	3	4	2	3	1	1	4		4	4	3	4	4	4	4	4	4	3	4	4
144	1	47	1		2		10	2		5	3		1	6	1	1	Maize	Green beans, sweet potato	1	47	3	2	1	1	6	3	3	7	6	2	1	4	5	3	1.2	4		4	4	4	4	4	4	4	4	4	4	4	4
145	2	52	2		2		4	2		2	3		2	2	2	1	Maize		1	52	4	3	1	1	6	2	2	6	7	3	5	2	4	1	1	4		4	5	4	5	4	5	4	4	3	4	4	4
146	1	69	2		2		16	2		3	3		2	2	2	1	Maize	sweet potato	1	58	3	2	1	1	5	2	2	6	7	5	4	3	2	1	1.2	4		4	5	4	5	4	5	4	4	3	4	4	4
147	2	55	2		1	Educator	5	2		4	3		2	6	2	1	Maize	sweet potato	1	66	1	3	0	2	5	2	2	6	7	3	5	2	4	1	1	6		4	5	4	5	4	4	4	4	3	3	4	4
148	1	55	3		2		4	2		2	3		2	2	2	1	Maize	sweet potato	1	69	3	2	1	1	6	2	2	7	6	5	4	3	2	1	1.2	4		4	4	4	3	4	5	4	4	3	3	4	4
149	1	71	1		2		16	2		2	3		2	2	2	1	Maize	sweet potato	1	71	1	2	1	1	4	2	2	7	6	3	5	2	4	1	1	4		4	4	3	4	4	4	4	4	3	4	4	4
150	2	52	2		2		11	2		4	3		1	5	1	1	Maize	chillies, cabbage	1	61	5	3	2	2	6	3	3	7	6	3	1	5	2	4	1.3	4		4	4	4	4	4	4	4	4	4	4	4	4
151	2	49	2		2		7	2		6	3		2	6	1	1	Maize	Vegtables, sweet potato	2	49	3	2	2	1	6	3	4	7	6	1	5	2	4	3	1.3	4		4	4	4	4	4	5	4	4	4	5	5	4
152	1	74	2		2		15	2		4	3		2	6	1	1	Maize	sugar beans	1	82	4	3	2	1	4	2	1	7	6	4	5	3	2	1	1.2	4		4	5	4	5	4	5	4	5	4	5	4	4
153	2	39	7	Fire fighter	2		7	2		5	3		2	6	1	1	Maize	sweet potatoes, green beans	2	82	1	2	3	1	2	2	1	7	6	5	2	4	3	1	1	4		5	4	5	5	4	4	4	4	4	4	4	4
154	2	72	1		2		15	2		5	3		2	6	1	1	Maize	nuts, green beans	2	62	1	1	0	1	2	1	1	7	6	4	2	3	5	1	1	4		4	4	3	4	4	4	4	4	3	4	4	4
155	1	56	2		2		13	2		5	3		2	4	1	1	Maize	sweet potato	1	56	3	4	2	1	5	2	3	6	7	2	1	3	4	5	1.5	4		5	4	4	4	4	4	5	5	4	4	4	4
156	2	59	2		2		17	2		4	3		2	6	1	1	Maize	Sweet potato, green beans, sugar beans	2	59	3	2	2	1	4	2	2	7	6	2	1	5	3	4	1.2	4		3	3	3	4	4	3	3	4	2	4	4	4
157	2	62	2		2		20	2		5	3		2	6	1	3	Maize	nuts, chickens, goats	2	62	0	2	0	1	1	1	2	7	6	3	5	2	4	1	1	4		4	4	4	4	4	4	4	4	4	4	4	4
158	2	55	2		2		12	2		4	3		2	5	1	1	Maize	sugar bean, green beans, cabbage	2	55	3	3	1	1	3	2	2	7	6	3	4	1	2	5	1.3	4		4	4	4	5	4	4	4	4	4	4	4	4
159	2	39	3		1	Educator	4	1	Educator	4	3		2	6	1	1	Maize	chillies, onions	2	58	1	3	0	2	3	5	3	7	6	3	5	2	4	1	1.2	4		4	5	4	5	4	5	3	4	5	4	5	4
160	1	29	2		2		10	2		3	1		2	2	1	1	Maize	sweet potato	2	47	2	2	1	1	4	2	2	7	6	3	1	2	4	5	1	3		4	4	3	3	2	4	4	4	2	4	5	4
161	1	61	2		1	grant	20	2		5	3		1	5	1	1	Maize	Vegtables, green beans, cabbage	1	61	6	4	2	2	5	2	3	7	6	1	5	2	4	3	1.2	4		4	4	3	4	4	4	4	4	4	4	4	4
162	1	38	2		2		3	2		6	2		2	2	2	1	Maize	chillies, sugar beans, sweet potatoes	1	38	2	2	1	0	2	1	2	6	7	5	3	1	4	2	2	4		5	4	5	4	5	4	4	4	4	4	4	4
163	2	52	3		2		10	2		3	3		2	6	2	1	Maize		2	85	5	2	3	3	2	2	4	6	7	4	5	3	1	2	2.1	4		2	4	4	4	4	4	2	4	4	4	4	2
164	2	50	2		2		7	2		3	3		2	6	1	1	Maize	ground nuts, beans	2	50	2	3	0	0	2	1	2	7	6	4	5	3	1	2	2	4		4	5	4	5	4	4	4	4	4	4	4	4
165	2	60	1		2		18	2		3	3		2	6	2	3	Maize	cattle, potatoes	1	63	4	2	2	1	2	1	4	6	7	5	4	2	3	1	1.2	4		4	4	4	4	4	4	4	4	4	4	4	4
166	1	48	2		2		8	2		3	3		2	6	1	1	Maize	green pepper, ground nuts	1	48	2	2	2	1	6	1	3	7	6	1	2	4	3	5	1.5	4		4	4	4	4	3	3	5	5	5	5	4	4
167	1	58	2		2		12	2		5	3		2	6	1	1	Maize	ground nuts, watermelon	1	58	3	2	2	1	6	3	4	7	6	1	2	3	5	4	1.2	4		4	4	4	4	5	5	4	4	4	4	5	5
168	2	72	2		2		15	2		4	3		2	1	1	1	Maize	ground nuts	1	84	1	1	0	0	2	2	2	7	6	4	5	3	2	1	1.2	4		4	5	4	4	5	4	4	4	4	4	4	4
169	2	90	1		2		25	2		4	1		2	1	1	1	Maize	ground nuts, sweet potato	2	90	1	1	1	2	2	2	2	7	6	4	3	5	2	1	1.5	4		4	4	4	4	5	4	4	4	4	4	4	4
170	1	53	2		2		12	2		6	3		2	6	1	1	Maize	sugar beans, sweet potato	1	53	4	2	2	1	6	2	4	7	6	1	3	2	4	5	2	4		4	4	4	4	4	4	5	5	5	4	4	5
171	1	65	2		2		30	2		6	3		2	5	2	1	Maize	Vegtables, sweet potato	1	65	1	1	1	1	4	2	2	7	6	5	1	2	4	3	1	4		4	4	5	4	4	2	4	4	5	5	4	4
172	1	75	2		2		25	2		2	3		2	3	1	1	Maize	Vegtables, sweet potato	1	75	2	2	1	1	6	6	4	7	6	5	1	2	4	3	1	4		4	4	4	4	2	5	4	5	4	4	5	5
173	1	67	1		2		2	2		3	3		2	6	1	1	Maize		1	67	1	0	1	0	1	1	4	7	6	4	3	5	1	2	1.2	4		4	5	4	5	4	5	5	5	4	4	5	4
174	2	42	3		2		5	2		4	3		2	6	1	1	Maize	chillies, ground nuts	1	79	5	4	2	1	4	2	1	6	7	4	5	3	2	1	1.2	4		4	5	4	5	5	4	3	4	5	4	4	5
175	1	54	2		2		8	2		5	3		2	5	1	1	Maize	Vegtables, sweet potato	1	54	3	2	2	1	6	2	3	7	6	2	1	5	3	4	1.2	4		4	4	4	5	4	5	4	5	5	5	4	4
176	2	45	1		1	relief grant	10	2		5	3		1	4	1	1	Maize	chillies, green beans	1	62	2	2	1	1	4	1	3	7	6	4	2	1	3	5	1.3	4		4	4	5	3	4	4	4	4	4	4	4	4
177	2	35	2		2		3	2		4	3		2	6	1	1	Maize	chillies, sugar beans	1	80	3	4	1	2	4	3	3	6	7	4	2	5	3	1	1.2	4		4	5	3	4	3	4	4	3	5	4	3	4
178	1	53	2		2		10	2		3	3		2	6	1	1	Maize	beans, sweet potatoes	1	53	7	4	3	1	3	1	4	6	7	4	2	5	3	1	1.3	4		4	4	4	4	4	4	4	4	4	4	4	4
179	2	37	2		2		6	2		3	3		2	6	1	3	Maize	green beans, chicken	2	37	4	3	2	1	1	2	4	7	6	4	3	5	2	1	1.2	4	4	4	4	4	4	4	4	4	4	4	4	4	4
180	1	37	2		2		15	2		5	3		2	6	1	1	Maize	green beans, sugar beans, sweet potatoes	1	97	6	3	2	1	3	1	2	6	7	3	5	1	4	2	1.2	4		4	5	4	4	4	5	4	5	5	3	4	5
181	2	59	2		2		16	2		4	3		1	6	1	1	Maize	Sweet potato, green beans, sugar beans	1	62	4	3	2	1	6	6	2	7	6	2	5	4	1	3	1.5	3		4	3	4	5	4	4	4	4	5	4	4	4
182	1	64	2		2		20	2		4	3		1	6	1	1	Maize	Sweet potato, green beans, sugar beans	1	64	2	4	1	2	6	6	3	7	6	2	4	3	1	5	1.2	4		4	4	5	4	4	4	4	5	4	4	4	4
183	2	36	2		2		4	2		5	3		1	6	1	1	Maize	sweet potatoes, green pepper	2	36	2	7	2	3	2	3	1	7	6	1	5	3	2	4	1	4		5	4	4	5	5	4	4	4	3	4	4	4
184	2	64	1		2		16	2		1	3		2	3	1	1	Maize	ground nuts, sweet potato	2	64	0	2	1	0	2	1	4	7	6	5	3	4	1	2	1	4		4	5	4	4	4	4	4	4	4	4	4	4
185	2	59	1		2		20	2		1	3		2	1	1	1	Maize	sweet potato	2	59	1	2	1	0	2	1	4	7	6	2	3	4	5	1	1.2	4		4	4	4	5	4	4	4	4	4	4	4	4
186	2	47	2		2		10	1		6	3		2	6	1	1	Maize	cabbage, sweet potato	2	47	4	4	1	0	2	1	1	7	6	2	1	5	4	3	1	4		4	5	4	5	5	4	5	5	5	4	4	5
187	2	51	2		2		12	2		5	3		2	6	1	1	Maize	watermellon, green beans	2	51	3	2	2	1	6	6	1	7	6	1	2	4	3	5	1.3	4		4	4	4	5	5	4	5	5	5	5	4	4
188	1	65	2		1	grant (old age)	32	2		5	3		2	6	1	1	Maize	sweet potatoes, butternut, green beans, sugar beans	1	68	6	2	3	1	4	6	3	7	6	5	1	3	2	4	1.2	4		4	5	4	4	4	4	4	5	4	4	4	4
189	1	50	2		2		9	2		6	3		2	6	1	1	Maize	sweet potatoes	1	50	2	1	2	1	6	2	3	7	6	1	5	4	2	3	2	4		4	4	4	4	4	5	5	5	5	5	4	4
190	2	68	2		2		20	2		5	3		2	6	1	1	Maize	vegtables, nuts, sweet potatoes	2	68	1	1	0	1	3	1	1	7	6	2	1	3	4	5	1	4		4	4	4	3	4	4	4	4	4	4	4	4
191	2	48	2		2		6	2		1	3		2	5	1	1	Maize	watermellon, butternut	2	48	2	3	2	2	6	2	3	7	6	1	3	2	4	5	1.2	4		4	5	5	5	4	4	4	4	4	4	5	5
192	2	59	2		2		16	1		3	3		2	6	1	1	Maize	sweet potato, green pepper	2	59	3	2	1	1	6	2	4	7	6	2	1	3	5	4	1.5	4		4	4	4	4	4	4	5	5	4	4	4	4
193	2	62	1		2		20	2		6	3		2	5	1	1	Maize	Sweet potato, ground nuts	2	62	1	2	1	2	2	1	3	7	6	1	4	5	3	2	1	4		4	4	3	4	4	4	4	4	4	5	4	4
194	2	60	2		2		40	2		6	3		2	5	1	1	Maize	sweet potato, ground nuts, beans	2	60	2	4	1	2	5	1	1	7	6	1	3	4	2	5	1	4		4	4	4	4	4	4	4	5	4	4	5	4
195	1	55	1				15	2		6	1		1	1	1	1	Maize	sweet potato, vegtables	1	65	1	5	1	4	2	2	2	7	6	5	4	3	2	1	1.28	4		4	4	4	4	4	4	4	4	4	5	4	4
196	2	56	2		2		20	2		4	3		2	6	1	1	Maize	green beans, sugar beans	1	78	2	4	1	2	4	2	4	7	6	4	5	3	1	2	1	4		5	4	5	4	5	4	4	4	4	4	4	4
197	2	52	2		2		15	2		6	3		2	5	1	1	Maize	ground nuts, sweet potato	2	52	0	4	0	2	6	4	1	7	6	1	3	4	2	5	1.2	4		4	4	4	4	4	4	4	5	4	4	4	4
198	1	51	1		2		40	2		6	3		2	5	1	1	Maize	Vegtables, sweet potato	1	61	3	6	2	2	6	4	1	7	6	1	3	5	2	4	1.2	4		4	4	4	4	4	4	4	5	5	4	5	4
199	2	64	1		2		35	2		1	3		2	5	1	1	Maize	ground nuts, sweet potato	2	64	2	2	1	2	4	1	1	7	6	1	3	5	2	4	1.2	4		4	4	4	4	4	4	4	4	4	4	4	4
200	2	50	2		2		15	2		6	3		2	6	1	1	Maize	ground nuts, sweet potato	2	50	0	3	0	3	6	3	1	7	6	1	3	5	2	4	1.2	4	4	4	4	4	4	4	4	4	4	4	4	4	4
201	1	43	3		1	sales rep	13	1		4	3		2	6	1	3	maize	sweet potatoes, reen peas, chickens	2	72	1	2	1	1	3	4	1	7	6	5	2	3	4	1	1.2	4		4	5	4	5	4	5	5	5	5	5	5	5
202	1	41	3		2		4	2		4	3		2	6	1	1	maize	sweet potatoes, ground nuts, green beans	2	67	1	3	1	3	2	2	1	6	7	3	5	2	4	1	5	4		5	4	5	4	5	4	4	4	4	4	4	4
203	2	45	2		2		3	2		4	3		2	6	1	1	maize	ground nuts, sweet potatoes	1	49	1	1	0	1	2	2	1	7	6	4	3	1	5	2	1.2	4		4	5	4	4	5	4	4	4	4	4	4	4
204	2	37	2		2		11	2		4	3		2	6	1	1	maize	sweet potatoes, ground nuts, green beans	1	42	1	1	1	1	3	2	1	6	7	4	2	5	3	1	1.2	4		4	4	5	5	4	5	4	4	4	4	4	4
205	2	75	1		2		40	2		4	3		2	6	1	3	maize	ground nuts, chickens	2	75	2	1	2	1	3	2	4	7	6	3	1	5	4	2	1.2	4		5	4	5	4	5	4	5	5	5	5	5	5
206	2	67	2		2		42	2		5	3		2	6	1	1	maize	vegetables, groundnuts	2	67	3	1	3	1	3	2	3	7	6	4	2	1	5	3	1.2	4		5	4	4	5	4	5	4	4	4	4	4	4
207	2	57	2		2		34	2		4	3		2	6	1	1	maize	ground nuts, vegetables, sugarbeans	2	57	1	2	1	2	3	1	4	7	6	4	5	1	3	2	1.2	4		4	5	4	5	4	4	4	4	4	4	4	4
208	2	65	1		2		49	2		4	3		2	6	1	1	maize	green beans, goar, chickens	2	65	1	2	1	1	4	2	1	6	7	4	5	1	3	2	1.2	4		4	5	4	5	5	4	5	5	5	5	5	5
209	2	64	2		2		41	2		4	3		2	6	1	1	maize	sugar beans, sweet potatoes	2	64	3	4	0	1	2	2	3	7	6	4	5	1	3	2	1.2	4		4	5	4	5	5	4	5	5	5	5	5	5
210	2	49	2		2		25	1	sell chickens	4	3		2	6	1	3	maize	cabage, sugarbeans,ground nuts, chicken, goats	2	49	1	3	1	3	3	3	4	7	6	2	4	5	3	1	1.2	4		4	5	4	5	4	5	4	4	4	4	4	4
211	1	73	1		2		36	2		4	3		2	6	1	3	maize	goat,ground nuts,sweet potatoes	1	73	3	2	1	1	4	2	1	7	6	4	3	2	1	5	1	4		4	5	5	4	5	4	4	4	4	4	4	4
212	2	31	2		2		6	2		4	3		2	6	1	1	maize	green beans, sugar bean	1	66	3	3	2	3	3	2	1	7	6	4	2	5	3	1	1	4		4	4	5	4	4	5	4	4	3	3	4	4
213	1	67	2		2		30	2		4	3		1	4	1	1	maize	sweet potatoes, groundnuts	1	67	6	4	2	2	6	2	3	7	6	2	5	1	3	4	1	4		4	4	4	4	5	5	5	5	4	4	4	4
214	2	39	2		2		5	2		5	3		2	6	1	1	maize	butternut, sweet potatoes, chillies,vegetabe	2	39	3	4	2	1	4	1	3	7	6	4	1	5	3	2	1	4		4	4	4	4	4	4	4	4	4	4	4	4
215	2	59	2		2		12	2		4	3		1	6	1	1	maize	sweet ptoatoes,groundnuts	1	71	3	3	1	1	6	3	3	7	6	2	5	1	3	4	1	4		4	4	4	4	4	4	4	4	4	4	4	4
216	2	45	2		1	N.G.O	10	1	N.G.O	5	3		1	6	1	1	maize	Vegetables, groundnuts,sweet potatoes	1	49	2	2	1		6	2	3	7	6	4	1	5	3	2	1	4		4	4	4	4	5	5	4	4	4	4	4	4
217	2	64	2		2		22	2		5	3		1	6	1	1	maize	sweet ptaote, groundnut,sugarbeans, vegetable	2	64	2	2	1	1	6	2	3	7	6	3	4	1	2	5	1	4		4	4	4	4	4	5	4	4	4	3	4	4
218	2	72	2		2		15	2		5	3		1	6	1	1	maize	sweet potatoes,greenbeans,groundnut	2	72	3	2	1	1	6	2	3	6	5	3	1	7	2	4	1	4		4	4	4	4	4	4	5	4	4	5	5	5
219	2	78	2		2		28	2		5	3		1	6	1	1	maize	groundnut,sweet potatoes	2	78	4	3	2	2	6	2	3	7	6	2	1	5	3	4	1	4		4	4	5	4	4	4	4	4	5	5	5	5
220	2	61	2		2		21	2		5	3		1	6	1	1	maize	sweet potatoes,groundnuts	2	61	3	2	1	2	6	3	3	7	6	5	2	1	3	4	1	4		4	4	5	4	4	4	4	4	5	5	4	4
221	2	62	2		2		31	2		5	3		2	4	1	1	maize	sweet ptoaotes,sugarbeans,chillies,butternut	2	62	2	2	1	1	6	2	3	6	7	2	5	1	4	3	1	4		4	4	4	5	5	4	4	4	5	4	4	4
222	1	73	2		2	old age government grant	40	2		5	3		1	5	1	1	maize	sweet ptoatoes,vegetables	1	73	1	0	1	0	6	3	1	2	6	4	5	1	2	3	1	4		4	4	5	4	4	4	5	4	4	5	5	5
223	1	65	2		1	old age government grant	28	2		5	3		1	6	1	1	maize	sweet potatoes,vegetable	1	65	3	2	2	1	6	2	3	7	6	3	5	1	4	2	1	4		4	4	4	4	4	4	4	4	5	4	4	4
224	1	52	1		2		25	2		4	3		1	6	1	1	maize	sweet potatoes,cabbage	1	52	3	2	2	1	4	2	3	7	6	1	2	3	4	5	1	4		4	4	5	5	5	5	4	4	4	4	4	4
225	2	70	1		1	old age government grant	30	2		5	3		1	5	1	1	maize	sweet potatoes,sugarbeans,groundnut	2	70	4	4	2	2	4	2	3	7	6	1	5	2	3	4	1	4		4	4	4	4	4	4	4	4	4	4	4	4
226	2	52	2		2		21	2		4	3		1	6	1	1	maize	sugarbeans,groundnuts	1	60	2	4	1	2	6	3	3	7	6	2	5	1	3	4	1	4		4	4	4	4	4	4	4	4	4	3	4	4
227	2	74	1		2		47	2		6	3		2	4	1	1	maize	sweet potatoes,groundnuts,sugrabean	2	74	1	1	1	1	2	1	1	7	6	1	4	5	3	2	1	4		5	5	5	4	5	4	4	4	4	4	4	4
228	2	59	2		2		30	2		5	3		2	5	1	1	maize	sugarbeans,sweet potatoes, groundnuts	2	60	1	4	1	1	2	2	3	7	6	1	4	5	2	3	1.2	4		4	4	4	4	4	4	4	4	4	4	5	5
229	2	42	2		2		15	2		6	3		2	5	1	1	maize	cabbage,groundnut	2	42	4	1	2	1	2	2	2	7	6	1	2	5	3	4	1	4		4	5	5	5	5	5	4	4	4	4	4	4
230	2	72	2		2		6	2		6	3		2	6	1	1	maize	cabbage,sugarbeans,sweet ptoatoes	2	73	3	2	1	1	3	4	2	7	6	2	1	4	3	5	1	4		4	4	4	4	4	4	4	4	4	5	5	5
231	2	66	3		2		5	2		6	2		1	6	1	1	maize	greenbeans,sweet ptoatoes,sugarbeans,green peppers	2	67	1	3	0	1	2	2	2	7	6	2	1	3	4	5	1	4		5	5	5	5	5	5	4	4	5	5	5	5
232	2	73	1		2		40	2		6	3		2	5	1	1	maize	sweet potatoes, ground nuts,sugar beans	2	73	3	2	1	1	5	3	2	7	6	2	1	5	3	4	1	4		5	5	5	5	5	5	5	5	5	4	4	4
233	2	57	1		2		30	2		6	3		2	5	1	1	maize	sweet potatoe, ground nuts	2	58	3	3	0	3	2	1	1	7	6	1	2	5	4	3	1	4		4	4	4	4	4	4	4	4	4	4	5	5
234	2	61	1		2		7	2		4	3		2	5	1	1	maize	sweet potatoes,ground nuts	2	60	2	3	0	1	2	1	1	7	6	1	2	5	3	4	1	4		4	4	4	4	4	4	5	5	5	4	4	4
235	2	46	2		2		6	2		6	3		2	5	1	1	maize	ground nuts,s weet potatoes	2	48	1	1	1	1	3	1	3	7	6	1	2	3	4	5	1	4		5	5	5	5	5	5	4	4	4	5	4	4
236	1	30	2		1	welding	15	2		5	3		1	6	1	1	maize	ground nuts,green pepers, chillies	1	50	4	2	3	1	6	1	1	7	6	1	2	5	4	3	1.5	4		4	4	4	4	4	5	5	5	5	5	4	4
237	2	52	2		1		19	2		5	3		2	5	1	1	maize	sweet potatoes,ground nuts	2	52	2	2	1	1	6	1	3	7	6	1	5	2	3	4	1	4		5	5	5	5	5	5	5	5	4	4	4	4
238	2	39	4		2		11	2		5	3		2	5	1	1	maize	sweet potatoes,cabage	2	39	3	3	2	1	3	1	1	7	6	1	2	5	3	4	1	4		4	4	4	4	4	4	5	5	5	5	4	4
239	2	32	2		2		2	2		5	3		2	3	1	1	maize	sugarbeans,sweet ptoatoes	2	33	2	2	1	1	2	1	2	7	6	1	3	2	4	5	1	4		4	4	4	4	4	4	5	5	5	4	5	5
240	1	55	3		2		9	2		5	3		2	5	1	1	maize	sweet potatoes,green beans	1	55	4	5	2	3	6	3	3	7	6	4	2	1	5	3	1.2	4		4	4	5	4	4	4	4	4	5	4	4	4
241	2	56	2		2		10	2		4	3		2	5	1	1	maize	sweet ptoatoes, cabbage	2	56	2	3	1	2	6	3	3	7	6	1	5	4	2	3	1.2	4		4	4	5	4	4	4	4	4	5	5	4	4
242	1	46	2		2		8	2		5	3		2	6	1	1	maize	sweet potatoes,chillies	2	59	6	2	2	2	5	2	3	7	4	2	1	6	5	3	1.5	4		4	4	5	4	4	4	4	4	5	5	5	4
243	1	48	2		2		11	2		4	3		2	6	2	1	maize	sweet potatoes, sugarbeans,butternut	1	48	3	3	2	1	6	2	3	7	6	3	1	5	2	4	1	4		4	4	5	4	4	5	4	4	5	4	4	4
244	2	52	2		2		12	2		5	3		2	6	1	1	maize	sweet potatoes,groundnuts	1	60	2	4	1	1	6	3	3	7	4	2	1	3	5	2	1	4		5	5	4	4	4	5	5	5	4	5	5	5
245	2	48	2		2		10	2		4	3		2	6	1	3	maize	sugarbeans, cabbage,chillies	1	56	4	2	1	1	6	3	3	7	6	4	2	5	1	3	1	4		4	5	5	5	4	4	5	5	5	4	4	5
246	2	59	2		2		21	2		4	3		2	5	1	1	maize	sweet potatoes, chillies, cabbage	1	65	5	6	2	3	6	3	3	7	6	4	1	5	2	3	1.4	4		4	4	5	4	4	4	4	4	4	4	4	4
247	1	71	2		2		22	2		5	3		1	6	1	1	maize	cabbage,sweetpotatoes,sugarbeans	1	71	3	3	2	1	4	3	3	7	6	4	2	1	3	2	1.2	4		4	5	4	4	4	4	5	4	4	5	5	5
248	1	63	2		2		18	2		5	3		2	6	1	1	maize	sweet ptoatoe,cabbage,sugarbeans	1	63	4	4	1	2	4	6	3	7	6	4	1	5	2	3	1.4	4		4	5	4	4	4	4	5	5	4	4	4	4
249	1	64	2		2		17	2		4	3		1	5	1	1	maize	cabbage, butternut,greenbeans	1	61	3	2	1	1	4	2	3	7	6	2	5	1	4	3	1.3	4		4	4	4	5	5	4	4	4	4	4	4	4
250	1	48	2		2		11	2		6	3		2	6	1	1	maize	green pepper.sweet potatoes	1	48	3	2	2	1	6	2	3	7	6	3	1	4	2	5	1	4		5	5	5	5	4	4	4	4	4	4	4	4
251	1	53	2		2		13	2		4	3		2	6	1	1	Maize	sweet potato, cabbage, green beans	2	53	6	3	2	1	6	2	3	7	6	3	1	5	2	4	1.2	4		4	4	5	4	4	4	5	5	4	4	5	5
252	1	48	2		2		10	2		5	3		1	6	1	1	Maize	sweet potato, sugar beans	1	48	3	6	1	2	6	3	3	6	7	3	1	5	2	4	1.2	4		4	4	5	4	4	4	4	4	5	4	4	4
253	1	36	2		2		8	2		5	3		2	6	1	1	Maize	vegtables, sugar beans	2	82	4	5	2	2	3	2	3	6	7	5	3	4	1	2	1	4		4	5	4	5	4	5	4	4	4	4	4	4
254	1	47	2		2		16	2		4	3		2	6	1	1	Maize	vegtables, butternut, chillies	1	76	3	2	1	1	2	1	1	6	7	5	4	2	3	1	1	4		4	5	4	3	4	5	4	4	4	4	4	4
255	2	50	2		2		15	2		4	3		2	6	1	1	Maize	ground nuts, sweet potato	2	79	2	3	1	2	4	2	3	6	7	4	5	1	2	3	1.2	4		4	5	4	5	4	5	4	5	4	4	5	4
256	1	60	2		2		24	2		4	3		2	6	1	1	Maize	vegatables, chillies, sweet potato	1	75	6	3	3	1	4	2	1	7	6	4	3	2	5	1	1	4		4	5	4	5	4	5	4	4	4	4	4	4
257	1	49	3		2		12	2		5	3		2	6	1	1	Maize	vegtables, sweet potato	1	49	3	4	2	2	6	3	3	7	6	4	1	3	5	2	1.2	4		4	4	4	5	5	4	4	4	5	4	4	4
258	2	61	2		2		12	2		5	3		2	6	1	1	Maize	sweet potato, sugar beans, green beans, cabbage	2	61	5	2	2	1	6	2	3	7	6	3	4	1	2	5	1.2	4		4	4	5	5	4	4	4	4	5	4	4	4
259	1	55	2		2		20	2		4	3		2	6	1	1	Maize	sugar beans, chillies, butternut	1	55	4	5	2	2	4	2	1	6	7	5	3	4	1	2	1	4		4	5	4	5	4	5	4	4	4	4	4	4
260	1	50	2		2		20	2		5	3		2	6	1	1	Maize	cabbage, sugar beans, sweet potato	1	50	3	3	1	1	6	3	3	7	6	5	1	3	4	2	1.2	4		4	4	4	4	4	4	5	5	4	5	4	4
261	2	73	1		2		25	2		2	3		2	2	2	1	Maize	beans, butternuts	2	73	1	1	1	1	6	2	2	7	5	6	2	4	3	1	1	4		4	4	3	4	4	4	4	4	3	4	4	4
262	1	42	2		2		8	2		6	3		2	5	1	1	Maize	sweet potato, ground nuts	1	42	4	3	2	1	5	2	1	7	6	1	3	2	4	5	1	4		4	4	4	4	4	4	4	4	4	4	4	4
263	2	67	1		2		40	2		1	3		2	5	1	1	Maize	ground nuts, sweet potato, sugar beans	2	71	2	2	2	2	2	1	1	7	6	1	3	4	5	2	1	4		4	4	4	5	5	4	5	5	5	5	5	5
264	1	89	1		2		45	2		1	3		2	5	1	1	Maize	sweet potato, ground nuts	1	89	4	3	2	1	5	2	3	7	6	1	4	5	2	3	1	4		4	4	4	4	4	4	5	5	5	4	4	4
265	1	55	2		2		20	2		2	3		2	2	2	1	Maize	sweet potato, beans	1	54	3	1	0	1	6	6	2	7	6	5	3	2	1	4	1.2	4		4	4	4	3	4	4	4	4	4	4	4	4
266	1	25	2		2		7	2		2	3		2	2	2	1	Maize	sweet potato, beans	1	64	4	5	1	2	6	4	2	7	6	5	4	3	1	2	1	4		4	4	4	3	4	4	4	3	4	4	4	4
267	2	61	2		2		25	2		2	3		2	2	2	1	Maize	sweet potato, beans	2	61	3	4	2	4	2	1	2	7	6	5	3	1	4	2	1	4		4	4	3	4	4	4	4	3	4	4	3	4
268	2	78	1		2		45	2		2	3		2	2	2	1	Maize	sweet potato, beans	2	78	5	3	2	1	6	2	2	6	5	4	7	2	1	3	1	4		4	3	4	3	4	4	4	3	4	4	3	4
269	2	62	1		2		41	2		2	3		2	2	2	1	Maize	sweet potato, beans	1	72	3	3	1	1	6	2	2	7	6	5	4	3	2	1	1	4		4	3	4	4	3	4	4	4	3	4	4	4
270	2	74	1		2		30	2		3	3		2	2	2	1	Maize	sweet potato, beans	2	74	2	1	1	1	4	2	2	7	6	5	4	3	2	1	1	4		4	4	4	3	4	4	4	4	3	4	4	4
271	2	69	1		2		30	2		6	3		2	5	1	1	Maize	sweet potato, sugar beans	2	69	2	1	2	1	2	1	1	7	6	1	5	4	2	3	1	4		5	5	5	5	5	5	4	4	4	4	4	5
272	1	40	2		2		10	2		2	3		2	2	2	1	Maize	sweet potato, beans	1	40	2	4	2	4	3	6	2	7	6	5	4	3	2	1	1	4		4	4	3	4	4	4	4	4	3	4	4	4
273	2	31	2		2		20	2		2	3		2	2	2	1	Maize	sweet potato	1	70	6	5	1	5	5	2	2	7	6	1	2	5	3	4	1	4		4	4	3	4	4	4	4	3	4	4	4	4
274	2	75	1		2		35	2		2	3		2	2	2	1	Maize	sweet potato, beans	2	75	3	3	1	1	3	1	2	7	5	6	4	3	2	1	1	4		4	4	3	4	4	4	4	4	3	4	4	4
275	1	70	1		2		30	2		2	3		2	2	2	1	Maize	sweet potato, beans	1	70	6	2	1	1	2	1	2	7	6	5	4	3	2	1	1	4		4	4	3	4	4	4	4	3	4	4	3	4
276	2	73	2		2		20	2		3	3		2	2	2	1	Maize	sweet potato, beans	2	73	1	1	1	1	3	2	2	7	6	2	1	4	3	5	1	3		4	3	4	4	3	4	4	4	3	4	4	4
277	2	44	1		2		30	2		2	3		2	2	2	1	Maize	sweet potato	2	44	1	6	1	3	6	2	2	7	6	5	4	3	2	1	1	4		4	4	3	4	4	4	4	4	3	4	4	4
278	2	66	1		2		39	2		2	3		2	2	2	1	Maize	beans	2	66	2	4	1	1	3	2	2	7	6	5	4	3	2	1	1	4		4	4	3	4	3	4	4	4	4	3	4	4
279	2	50	2		2		25	2		2	3		2	3	2	1	Maize	sweet potato, beans	2	50	0	1	1	1	6	3	2	7	6	5	4	3	2	1	1	4		4	4	3	4	4	4	4	3	4	4	4	4
280	2	63	2		2		14	2		2	3		2	2	2	1	Maize	sweet potato	2	69	1	3	0	0	2	1	2	7	6	5	4	3	2	1	1	4		4	4	3	4	4	4	4	4	3	4	4	4
281	2	56	2		2		38	2		4	3		2	6	1	3	Maize	green beans, ground nuts, chicken, chillies	1	65	3	3	3	2	3	2	4	6	7	4	5	2	1	3	1	4		4	5	5	4	4	5	5	4	5	4	5	5
282	2	69	1		2		50	2		4	3		2	6	1	3	Maize	sweet potato, green beans, ground nuts, goats, chicken	1	74	2	2	2	2	3	2	3	7	6	4	5	1	3	2	1.2	4		4	5	4	5	4	5	4	4	4	4	4	4
283	1	41	2		2		8	2		4	3		2	6	1	3	Maize	beans, ground nuts, ducks, chicken, goats	2	66	4	2	2	1	2	1	2	7	6	4	5	3	2	1	1	4		4	5	4	5	4	5	5	5	4	5	4	4
284	2	74	1		2		45	2		5	3		2	6	1	1	Maize	green beans, sweet potato, ground nuts	2	74	2	3	1	3	2	2	1	7	6	5	4	3	2	1	1.2	4		4	5	4	5	4	5	5	5	5	5	5	5
285	1	48	2		2		6	2		2	3		2	2	2	1	Maize	beans, sweet potato	1	48	3	3	1	1	4	1	2	7	6	5	4	3	2	1	1	4		4	4	4	4	4	4	4	4	3	4	4	4
286	1	55	2		2		35	2		2	3		2	2	2	1	Maize	sweet potato	1	55	1	2	1	1	4	2	2	7	6	5	4	3	2	1	1	4		4	4	4	4	3	4	4	4	3	4	4	4
287	1	54	2		2		14	2		2	3		2	2	2	1	Maize	sweet potato	2	72	1	1	1	0	2	1	2	7	6	5	3	1	4	3	1	4		4	4	4	3	4	4	4	4	4	4	4	4
288	1	47	2		2		15	2		2	3		2	2	2	1	Maize	sweet potato, beans, vegtables	1	47	4	2	1	2	6	5	2	7	6	5	4	3	1	2	1	4		4	4	3	4	4	4	4	4	3	4	4	4
289	2	42	3		2		7	2		6	3		2	5	1	1	Maize	soybean, sugar bean, sweet potato	2	42	3	2	1	1	2	2	4	7	6	1	2	4	3	5	1	4		4	4	4	4	4	4	5	5	5	4	4	5
290	1	71	2		2		16	2		4	3		2	6	1	1	Maize	sweet potato, green beans	1	71	3	4	1	0	2	2	3	7	6	5	3	2	1	4	1	4		4	5	4	5	4	5	4	4	4	4	4	4
291	1	35	4		2		2	2		3	3		2	2	2	1	Maize		1	35	4	3	1	1	6	2	2	7	6	5	4	3	2	1	1	4		4	4	3	4	4	4	4	4	5	5	4	4
292	2	59	2		2		20	2		2	3		2	5	1	1	Maize	sweet potato, vegtables	1	63	4	3	1	1	5	2	2	7	6	3	1	2	4	5	1	4		4	4	4	4	4	4	4	4	5	4	4	4
293	2	71	1		1	old age grant	39	2		2	3		2	5	1	1	Maize	sweet potato,vegtables	2	71	2	7	1	1	4	2	2	7	6	1	4	3	2	5	1	4		4	4	4	5	5	4	4	5	4	4	4	4
294	2	61	2		2		29	2		1	3		2	6	1	1	Maize	sweet potato, vegtables	2	61	3	2	1	1	6	2	3	7	6	1	3	2	4	5	1.5	4		5	5	5	4	4	5	4	4	4	4	4	5
295	2	54	2		2		15	2		2	3		2	2	1	1	Maize	sweet potato, butternut	2	54	1	3	0	1	3	2	2	7	6	1	5	2	4	3	1.2	4		4	4	5	5	4	4	4	4	5	5	4	4
296	2	55	2		2		15	1		2	3		2	6	1	1	Maize		2	35	2	2	2	2	2	2	2	7	6	1	4	2	3	5	1	4		4	4	4	4	4	4	5	4	5	5	5	4
297	1	81	1		2		45	2		1	3		2	6	1	1	Maize	sweet potato, vegtables	1	81	4	0	2	0	6	2	3	7	6	1	2	3	4	5	1.2	4		5	5	5	5	5	5	4	4	4	4	5	5
298	1	48	2		2		6	2		4	3		2	6	1	3	Maize	chicken, chillies, cabbage	1	74	2	1	1	1	3	1	3	6	7	4	3	5	2	1	1	4		4	4	5	4	5	4	5	5	5	5	5	5
299	2	43	2		2		6	2		4	3		2	4	1	1	Maize	sweet potato	2	43	2	3	1	2	5	1	1	7	6	5	4	1	2	3	1	4		5	5	5	5	5	5	4	5	4	4	4	4
300	1	60	2		2		14	2		2	3		2	5	1	1	Maize	butternut, watermelon	1	60	3	2	2	1	6	6	4	7	6	3	1	2	5	4	1.2	4		5	5	5	4	4	4	4	4	4	4	4	4
301	2	41	3		2		8	2		4	3		2	6	1	3	Maize	goats, chicken, sugar beans	2	60	2	3	1	2	4	2	4	6	7	5	3	4	1	2	1	4		4	5	4	5	4	5	5	5	5	5	5	5
302	2	50	3		2		12	2		5	3		2	6	1	1	Maize	chillies, green beans, sugar beans	2	77	4	4	1	2	3	2	2	6	7	3	5	1	4	2	1	4		4	5	4	5	4	5	4	4	4	4	4	4
303	1	71	2		2		22	2		4	3		2	6	1	1	Maize	green beans, sugar beans	1	71	7	3	3	1	4	2	1	7	6	3	5	4	1	2	1	4		4	5	4	5	4	5	5	5	5	5	5	5
304	1	48	2		2		8	2		4	3		2	6	1	3	Maize	chicken, green beans, chillies	2	72	3	2	2	0	3	2	4	7	6	4	2	5	3	1	1	4		4	5	4	5	4	5	4	5	4	5	4	5
305	1	55	2		2		10	2		4	3		2	6	1	1	Maize	sugar beans, sweet potato	1	81	6	4	3	1	4	2	3	6	7	3	5	2	1	4	1	4		5	4	5	4	5	4	4	4	4	4	4	4
306	1	65	2		2		20	2		4	3		2	6	1	1	Maize	vegtables, green beans, sugar beans	1	65	4	5	2	2	4	3	1	7	6	3	5	2	4	1	1.2	4		4	5	4	5	5	4	5	5	5	5	5	5
307	2	48	2		2		12	2		6	3		2	5	1	1	Maize	ground nuts, green beans	2	48	4	2	2	1	6	2	3	7	6	1	5	4	3	2	1.2	4		4	4	4	4	4	4	4	4	5	5	5	5
308	2	56	2		2		21	2		5	3		2	5	1	1	Maize	sweet potato, sugar beans	2	56	3	2	2	1	6	2	3	7	6	1	2	4	3	5	1	4		4	4	4	4	4	4	4	4	4	5	5	4
309	2	54	2		2		16	2		5	3		2	5	1	1	Maize	sweet potato, ground nuts	2	54	2	2	1	1	6	1	3	7	6	2	1	5	4	3	1	4		4	4	4	4	5	5	4	4	4	4	4	4
310	1	51	2		2		16	2		6	3		2	5	1	1	Maize	sweet potato, sugar beans	1	51	2	1	1	1	6	1	1	7	6	1	4	3	2	5	1	4		4	4	4	4	4	4	4	4	5	5	5	5
311	2	60	2		2		24	2		5	3		2	6	1	1	Maize	green pepper, ground nuts	2	60	3	2	2	2	6	1	3	7	6	1	2	4	3	5	1.2	4		4	4	4	4	4	4	4	4	4	5	5	5
312	1	47	2		2		9	2		6	3		2	5	1	1	Maize	sweet potato, sugar beans	1	70	5	4	3	2	6	2	3	7	6	1	2	3	5	4	1	4		5	5	5	5	5	5	4	4	4	5	5	4
313	1	49	2		2		8	2		6	3		2	6	1	1	Maize	sweet potato, ground nuts	1	49	2	1	2	1	6	2	3	7	6	2	1	4	3	5	1	4		4	4	4	4	5	5	4	4	5	5	5	5
314	1	53	3		2		21	2		4	3		2	6	1	1	Maize	green beans, chillies	1	78	4	3	2	1	3	2	1	6	7	3	5	2	4	1	1.2	4		4	5	4	5	4	4	5	4	4	5	4	4
315	2	47	3		2		10	2		4	3		2	6	1	1	Maize	vegtables, chillies	1	74	5	2	2	1	4	2	4	6	7	5	3	2	1	4	1	4		4	5	4	5	4	5	5	4	4	3	4	4
316	2	70	2		2		25	2		4	3		2	6	1	1	Maize	green beans, sweet potato	1	76	3	5	1	2	3	2	1	6	7	5	4	1	3	2	1	4		4	5	4	5	4	5	4	4	4	4	4	4
317	2	65	1		1		11	2		5	1		1	1	1	3	Maize	sweet potato, peanuts	2	65	1	4	1	3	2	2	2	7	6	5	4	2	1	3	1.2	4		4	4	4	4	4	3	4	4	3	4	4	4
318	2	40	2		2		9	2		2	3		2	2	2	1	Maize	sweet potato	2	40	4	6	0	3	6	2	2	7	6	5	4	3	2	1	1	4		4	3	4	3	4	4	4	4	3	4	4	4
319	2	67	1		2		10	2		2	3		2	2	2	1	Maize	beans, sweet potato	2	67	3	3	0	2	3	2	2	7	6	5	4	3	2	1	1	3		4	3	4	4	3	4	4	4	4	3	4	4
320	2	68	1		2		44	2		2	3		2	2	2	1	Maize	beans, sweet potato	2	68	2	1	2	1	5	2	2	7	6	5	4	3	2	1	1	4		4	4	4	3	4	4	4	3	4	4	4	4
321	1	56	2		2		18	2		5	3		1	6	2	1	Maize	sweet potato, ground nuts	2	71	6	4	2	2	6	3	3	7	5	1	6	4	2	3	1.2	4		4	4	5	4	4	5	4	5	4	4	5	5
322	2	49	2	Child support grant	1		7	2		5	3		2	6	2	1	Maize	sweet potato, ground nuts	2	59	3	3	1	1	6	3	3	6	7	5	1	2	4	3	1	4		4	4	5	4	4	4	4	5	4	4	5	5
323	2	61	2		2		16	2		5	3		1	4	2	1	Maize	sweet potato, ground nuts	2	61	2	2	1	1	6	3	3	7	6	5	1	4	3	2	1.2	4		4	4	5	4	5	5	4	4	5	4	4	4
324	2	50	2		2		12	2		5	3		2	5	2	1	Maize	sweet potato, ground nuts	2	50	5	3	2	1	6	3	3	6	7	2	5	1	4	3	1	4		4	4	5	5	4	5	5	5	4	5	5	5
325	2	55	2		2		8	2		5	3		1	5	2	1	Maize	sweet potato, ground nuts, cabbage	2	55	4	4	2	1	6	4	3	7	6	1	2	4	5	3	1	4		4	5	4	4	5	5	5	5	4	5	5	5
326	2	46	3		2		10	2		5	3		2	5	2	1	Maize	sweet potato, green beans, sugarbeans, groundnuts	1	65	3	3	2	1	6	2	2	6	7	3	1	5	4	2	1.2	4		4	4	5	5	4	4	4	4	5	4	4	5
327	2	52	2		2		21	2		5	3		1	4	1	1	Maize	sweet potato, ground nuts	2	52	2	3	1	2	6	3	3	7	6	4	5	1	2	3	1	4		4	5	4	4	4	5	4	5	5	4	5	5
328	1	57	2		2		10	2		5	3		1	5	2	1	Maize	sweet potato, ground nuts	1	57	4	5	2	2	6	3	3	7	6	4	5	1	3	2	1	4		4	4	5	5	5	4	5	4	5	5	5	5
329	1	60	3		2		16	2		5	3		2	6	1	1	Maize	sweet potato, ground nuts	1	60	4	2	1	1	6	3	3	7	6	2	5	1	3	4	1.2	4		4	4	5	4	4	5	4	5	4	5	5	5
330	1	63	2		2		18	2		4	3		1	6	1	1	Maize	sweet potato, ground nuts	1	63	3	2	2	1	6	3	3	7	2	6	4	1	3	5	1	4		4	5	4	4	4	5	4	4	5	4	4	4
331	2	69	2		2		45	2		4	3		2	6	1	1	Maize	sweet potato, sugar beans, ground nuts	1	76	3	1	1	1	5	1	4	7	6	4	3	5	2	1	1	4		4	5	4	5	4	5	5	5	5	5	5	5
332	2	59	1		2		20	2		5	3		2	5	1	1	Maize	ground nuts, beans	2	59	2	1	1	1	2	1	1	7	6	1	2	5	3	4	1	4		5	4	5	4	5	4	4	4	4	4	4	4
333	1	65	2		2		30	2		6	3		2	5	1	1	Maize	sweet potato, vegtables	1	65	2	2	2	0	3	1	1	7	6	1	2	5	4	3	1	4		4	5	5	5	5	5	4	5	4	4	4	4
334	1	65	2		2		30	2		6	3		2	5	1	1	Maize	sweet potato, vegtables	1	65	1	0	1	0	6	2	1	7	6	1	2	5	3	4	1	4		4	5	4	5	4	5	5	5	5	5	5	5
335	2	41	2		1		7	2		4	1		2	2	1	1	Maize	sweet potatoes, vegtables	1	92	2	2	0	1	2	2	2	7	6	5	3	4	1	2	1	4		5	4	5	4	5	4	5	5	5	5	5	5
336	2	49	2		2		7	2		3	3		2	2	2	1	Maize	sweet potato, beans	2	49	4	3	1	2	6	2	2	7	6	5	4	3	1	2	1	4		4	4	5	4	4	4	4	4	5	4	4	4
337	1	45	2		2		5	2		2	3		2	2	2	1	Maize	sweet potato, beans	1	45	1	3	0	1	6	2	2	7	6	5	4	3	1	2	1	4		4	4	5	4	5	4	4	4	5	4	4	4
338	1	60	1		2		7	2		3	3		2	2	2	1	Maize	sweet potato, beans	1	60	2	5	1	2	6	2	2	7	6	5	4	3	1	2	1	4		4	4	4	5	4	4	4	4	5	5	4	4
339	2	64	2		2		22	2		2	3		2	2	2	1	Maize	sweet potato, beans	2	64	5	2	5	2	6	2	2	7	6	5	4	3	1	2	1	4		4	4	4	4	4	4	4	5	4	5	4	4
340	2	50	1		2		16	2		2	3		2	2	2	1	Maize	sweet potato, beans	2	50	4	3	1	2	6	2	2	7	6	5	4	3	1	2	1	4		4	4	5	4	5	4	4	4	5	5	4	4
341	1	84	1		2		54	2		4	3		2	6	1	1	Maize	sweet potato, green beans	1	84	1	2	1	1	3	2	1	7	6	5	3	4	1	2	1	4		4	5	4	5	4	5	4	4	4	4	4	4
342	1	51	2		2		2	2		2	3		2	2	2	1	Maize	sweet potato, beans	1	51	3	3	0	0	3	1	2	7	6	5	4	3	2	1	1	4		4	4	4	4	3	4	4	3	4	3	4	4
343	2	71	2		2		48	2		2	3		2	2	2	1	Maize	cabbage, sweet potato	2	71	7	2	2	2	4	2	2	7	4	5	6	3	2	1	1	4		4	4	3	4	4	4	4	4	3	4	4	4
344	2	37	2		2		11	2		4	3		2	6	2	1	Maize	sweet potato, ground nuts, vegtables	2	37	1	3	1	1	2	1	1	6	7	5	3	4	1	2	1	4		4	4	5	4	5	4	5	5	5	5	5	5
345	1	69	1		2		48	2		2	3		2	2	2	1	Maize	sweet potato	1	69	2	2	1	1	6	2	2	7	6	5	4	3	2	1	1	4		4	4	4	4	4	4	4	3	4	4	4	4
346	2	55	2		2		24	2		4	3		2	6	1	3	Maize	chicken, vegtables, sugar beans	2	92	1	3	1	2	5	1	1	6	7	5	4	3	1	2	1	4		4	5	4	5	4	5	4	4	4	4	4	4
347	2	58	2		2		27	2		4	3		2	6	1	1	Maize	butternut, sugar beans, green beans	2	58	0	3	1	1	2	1	1	7	6	3	4	2	5	1	1	4		4	5	4	5	4	5	5	5	5	5	5	5
348	2	61	2		2		40	2		4	3		2	6	1	1	Maize	sweet potato, cabbage, sugar beans	2	61	3	2	2	1	3	2	4	7	5	6	4	2	3	1	1	4		4	5	4	5	4	5	5	5	5	5	5	5
349	1	27	2		2		6	2		4	3		2	6	1	1	Maize	sweet potato, vegtables	1	79	4	5	3	2	2	1	1	7	6	4	3	5	1	2	1	4		4	5	4	5	4	5	5	5	5	5	5	5
350	2	54	2		2		33	2		4	3		2	6	2	1	Maize	sweet potato, ground nuts	2	54	2	2	1	1	6	3	3	6	7	5	2	4	1	3	1.5	4		4	4	4	5	4	4	4	4	5	4	4	4
351	1	47	2		2		15	2		4	3		2	6	1	1	Maize	butternut, sugar beans, green beans	1	24	3	2	2	1	4	1	1	6	7	5	3	4	1	2	1.2	4		4	5	4	5	4	5	4	4	4	4	4	4
352	1	51	2		2		18	2		5	1		2	6	1	1	Maize	sweet potato	1	51	2	3	2	3	2	2	2	6	7	5	3	1	4	2	1.5	4		4	5	4	5	4	5	5	5	5	5	5	5
353	2	55	2		2		19	2		5	1		1	3	1	1	Maize	sweet potatoes, beans	2	55	2	2	2	2	2	2	4	7	5	4	6	3	1	2	1.5	4		4	5	4	5	4	5	4	4	4	4	4	4
354	1	40	2		2		6	2		6	3		2	5	1	1	Maize	sweet potato, vegtables	1	40	2	2	2	2	3	1	4	7	6	1	2	3	4	5	1	4		4	4	4	4	4	5	5	5	5	5	5	4
355	2	48	2		2		11	2		5	3		2	5	1	1	Maize	ground nut, green beans	1	48	1	1	1	1	2	1	1	7	6	1	5	2	4	3	1	4		4	5	4	5	4	5	4	4	4	4	4	4
356	2	64	1		2		32	2		2	3		2	2	2	1	Maize	sweet potato, butternut, cabbage	2	64	3	2	1	1	6	2	2	6	7	4	3	5	1	2	1	4		4	4	4	3	4	4	4	4	4	4	4	4
357	1	73	1		2		37	2		2	3		2	2	2	1	Maize	sweet potato, beans	1	73	2	3	2	3	6	3	2	7	6	5	4	3	2	1	1	4		4	4	4	3	4	4	4	4	4	3	4	4
358	1	67	2		2		10	2		2	3		2	2	2	1	Maize	sweet potato, cabbage	1	67	1	1	1	1	6	2	2	7	6	5	4	3	1	2	1	4		4	4	3	4	4	4	4	3	4	4	3	4
359	2	68	1		2		37	2		2	3		2	2	2	1	Maize	butternut, beans, sweet potato	2	68	3	1	1	0	6	3	2	7	6	5	4	3	2	1	1	4		4	4	4	3	4	4	4	3	4	4	3	4
360	2	63	2		2		32	2		4	3		2	6	1	1	Maize	sugar beans, sweet potato, ground nuts	2	63	2	4	1	1	2	2	3	7	5	6	3	4	2	1	1	4		4	5	4	5	4	4	4	5	5	5	5	5
361	2	55	2		1		20	2		6	1		1	1	1	1	Maize	sweet potato, peanuts	2	71	4	1	2	1	2	2	2	7	6	5	4	3	1	2	1.2	4		4	4	4	4	4	4	4	4	3	4	4	3
362	1	28	3		2		8	2		5	3		1	6	1	1	Maize	cabbage, butternut, onions, tomatoes	1	67	3	3	1	1	6	2	3	7	6	2	5	1	3	4	1	4		4	4	4	5	5	4	4	4	5	4	4	4
363	2	46	2		2		6	2		5	3		1	5	1	1	Maize	sweet potato, green beans	2	46	3	3	1	1	6	3	3	7	6	3	2	5	1	4	1.5	4		4	4	4	5	4	4	4	5	5	4	4	4
364	1	62	2		1	old age grant	26	2		5	3		2	6	1	1	Maize	sweet potato, ground nuts	1	62	3	2	2	1	6	2	3	7	6	2	1	4	3	5	1.2	4		4	4	4	5	5	4	4	5	4	4	4	4
365	2	55	2		1		13	2		5	1		1	1	1	1	Maize	sweet potato	2	66	6	4	1	1	2	2	2	7	6	5	4	3	2	1	1	4		4	4	4	4	4	4	4	4	3	4	4	4
366	2	61	1		2		30	2		2	3		2	2	2	1	Maize	sweet potato, beans, cabbage	2	61	2	2	0	2	6	2	2	7	5	6	3	4	1	2	1	4		4	4	4	3	4	4	4	4	3	4	4	4
Averages		54.5246					16.1667	1.97268		4.08743			1.84153		1.21311					61.6585	2.81644	2.5863	1.40548	1.29945	4.13151	2.27671	2.53425	6.7623	6.12022	3.25956	3.15301	3.00546	2.65847	2.94809	1.1759			4.10109	4.3388	4.18306	4.31421	4.18852	4.32514	4.19672	4.26503	4.21858	4.26776	4.25956	4.2541
																												7	6	5	4	3	1	2
[truncated: 65 more columns]
